# Supplementary material for: Inactivation of a Single Copy of Crebbp Selectively Alters Pre-mRNA Processing in Mouse Hematopoietic Stem Cells
Source: PLoS One. 2011 Aug 25;6(8):e24153. doi: 10.1371/journal.pone.0024153 (PMC3162030; doi:10.1371/journal.pone.0024153)
Supplement: Table S1 — Annotation of Differentially Expressed Probe Sets in Crebbp +/− vs WT HSCs. Detailed Excel table of differentially expressed probe sets including EST support for intronic sequences and expression levels for mutant and WT HSCs. (XLS) [file pone.0024153.s001.xls]

## Sheet: Supplemental Table 1
Supplemental Table 1. Annotation of Differentially Expressed Probe Sets in Crebbp+/- vs WT HSCs
	EST						Log2 GCRMA-summarized expression levels				fold	Crebbp+/-
unspliced support *	library source	class	Probe Set ID	Target/Gene Symbol	Description	Gene ID	wt1	wt2	ht1	ht2	change	vs WT	host gene/transcript
		ambiguous	1441480_at	BB541643	ambiguous	n/a	6.60952	7.17469	5.46134	6.07621	2.17849	down	BB541643
		ambiguous	1455946_x_at	AV148480	ambiguous	n/a	10.1761	9.07735	10.8281	9.77048	1.59391	up	AV148480
yes		intronic	1429702_at	CACNB2 - GENOMIC	12296; TSS + 98943:99048	12296	8.18091	8.75315	6.09843	6.94124	3.85623	down	CACNB2
no	embryonic	intronic	1429822_at	ABCD3 - GENOMIC	19299; TSS + 27218:27708	19299	7.55459	7.52246	6.50554	6.61972	1.96686	down	ABCD3
no		intronic	1429870_at	TNIK - GENOMIC	665113; UCSC+AceView; not RefSeq	665113	7.25427	5.94128	6.31093	5.00004	1.92157	down	TNIK
no	BM	intronic	1429963_at	MAPK6 - GENOMIC	50772; TSS + 1147:1617	50772	7.13455	8.10426	6.17929	7.27163	1.85825	down	MAPK6
no		intronic	1434752_at	ZFP207 - GENOMIC	22680; UCSC+AceView; not RefSeq	22680	8.38822	8.47122	7.67973	7.65178	1.69815	down	ZFP207
yes		intronic	1434874_x_at	CENTB1 - GENOMIC	216859; TSS + 13710:13966	216859	6.93561	7.65089	6.09815	6.70894	1.8528	down	CENTB1
yes	embryonic	intronic	1435284_at	RTN4 - GENOMIC	68585; TSS + 3224:3699	68585	6.95688	6.27911	5.82418	5.07204	2.24994	down	RTN4
no		intronic	1435426_s_at	4933439C20Rik - GENOMIC	66776; UCSC+AceView; not RefSeq	66776	6.68193	6.97239	5.93803	6.19889	1.69197	down	4933439C20Rik
yes		intronic	1437136_at	CCND3 - GENOMIC	12445; TSS + 25405:25964	12445	7.77676	6.76767	6.32099	5.18545	2.86592	down	CCND3
yes		intronic	1437162_at	CAPRIN1 - GENOMIC	53872; TSS + 3279:3680	53872	9.47273	9.40653	8.5423	8.4932	1.89458	down	CAPRIN1
yes		intronic	1437219_at	IGF1R - GENOMIC	16001; TSS + 72195:72708	16001	8.70811	8.7364	7.38367	7.26978	2.63085	down	IGF1R
yes	embryonic	intronic	1437789_at	BIRC6 - GENOMIC	12211; TSS + 33906:34374	12211	8.97469	8.94263	7.7218	7.62564	2.43672	down	BIRC6
no		intronic	1437793_at	TNKS2 - GENOMIC	74493; UCSC+Ensembl+AceView; not RefSeq	74493	8.61837	8.94083	7.87011	8.15165	1.70376	down	TNKS2
no		intronic	1437916_at	KLF13 - GENOMIC	50794; TSS + 31904:31979	50794	10.5217	11.2459	9.32466	9.97389	2.35305	down	KLF13
yes	HSC	intronic	1437965_at	HEATR1 - GENOMIC	217995; TSS + 22725:23168	217995	7.81852	7.78464	6.97707	7.00987	1.75092	down	HEATR1
yes	embryonic	intronic	1438222_at	PRPF40A - GENOMIC	56194; TSS + 27461:28022	56194	10.8691	10.8774	10.0335	10.1551	1.7159	down	PRPF40A
yes	HSC	intronic	1438398_at	RBM39 - GENOMIC	170791; TSS + 7404:7722	170791	8.82854	9.27674	8.16813	8.52753	1.62993	down	RBM39
no		intronic	1438460_at	ZMYM4 - GENOMIC	67785; TSS + 52316:52954	67785	8.23298	8.73616	6.94992	7.54738	2.35532	down	ZMYM4
no	embryonic	intronic	1438516_at	RIF1 - GENOMIC	51869; TSS + 46713:47168	51869	9.43751	9.25007	8.37476	8.21632	2.06802	down	RIF1
no		intronic	1439233_at	SEC62 - GENOMIC	69276; TSS + 2281:2698	69276	8.35661	8.59339	7.63889	7.8994	1.63111	down	SEC62
yes	HSC	intronic	1439321_at	ARID1B - GENOMIC	239985; TSS + 254079:254510	239985	7.88228	8.35315	6.3134	6.92699	2.82357	down	ARID1B
yes		intronic	1439572_at	R3HDM1 - GENOMIC	226412; TSS + 3017:3460	226412	7.7651	7.10434	6.73586	5.93865	2.13978	down	R3HDM1
yes		intronic	1439582_at	MACF1 - GENOMIC	11426; TSS + 319483:320023	11426	10.2981	10.7209	9.5169	9.90178	1.74126	down	MACF1
yes		intronic	1440068_at	RFXDC2/RFX7 - GENOMIC	319758; TSS + 20404:20939	319758	6.89479	7.10343	6.1222	6.43378	1.64845	down	RFXDC2
yes	HSC	intronic	1440314_at	TRIP12 - GENOMIC	14897; TSS + 91022:91533	14897	7.14264	7.38451	5.90999	6.26401	2.26039	down	TRIP12
yes		intronic	1440380_at	CAPZA1 - GENOMIC	12340; TSS + 27526:27944	12340	6.62635	6.65544	5.92237	5.90166	1.65735	down	CAPZA1
yes		intronic	1440431_at	MEIS1 - GENOMIC	17268; TSS + 120752:121251	17268	10.5342	10.4757	9.46193	9.50512	2.02989	down	MEIS1
no	ESC	intronic	1440773_at	BC088983 - GENOMIC	382010; TSS + 59:179	382010	7.09285	7.27406	5.94836	6.23561	2.13091	down	BC088983
yes		intronic	1440974_at	VTA1 - GENOMIC	66201; TSS + 48245:48714	66201	6.90233	6.68649	6.28718	5.98995	1.57554	down	VTA1
yes	HSC	intronic	1441100_at	MBTD1 - GENOMIC	103537; TSS + 26242:26726	103537	7.14702	7.5375	6.09206	6.46217	2.09238	down	MBTD1
yes		intronic	1441131_at	PAN3 - GENOMIC	72587; TSS + 67845:68117	72587	8.76368	8.68227	8.07635	8.01131	1.60119	down	PAN3
no		intronic	1441253_at	RFX3 - GENOMIC	19726; TSS + 18193:18686	19726	7.96606	6.98094	6.97191	5.92475	2.03519	down	RFX3
yes	HSC	intronic	1441844_at	EPS15L1 - GENOMIC	13859; TSS + 58033:58228	13859	8.22673	8.91153	7.10289	7.62548	2.30529	down	EPS15L1
yes		intronic	1442151_at	ARID4B - GENOMIC	94246; TSS + 4777:5158	94246	7.81168	7.17645	6.88505	6.16453	1.95786	down	ARID4B
no		intronic	1442262_at	BE848085/AK053772 - GENOMIC	UCSC; not RefSeq	n/a	7.27138	6.94556	6.24839	5.90364	2.0455	down	BE848085
yes	embryonic	intronic	1442456_at	SPATA5 - GENOMIC	57815; TSS + 3951:4512	57815	7.02413	7.67249	5.49749	6.2278	2.80046	down	SPATA5
yes		intronic	1442593_at	IMMP2L - GENOMIC	93757; TSS + 94741:95281	93757	6.13187	7.03159	4.93526	5.99117	2.17123	down	IMMP2L
yes	embryonic	intronic	1442700_at	PDE4B - GENOMIC	18578; TSS + 315987:316456	18578	9.99543	10.4117	8.8592	9.35882	2.13548	down	PDE4B
yes	embryonic	intronic	1443012_at	TCF12 - GENOMIC	21406; TSS + 59012:59464	21406	7.56511	7.99912	6.55626	6.90357	2.07369	down	TCF12
yes		intronic	1443338_at	MBD5 - GENOMIC	109241; TSS + 175985:176378	109241	6.69172	7.61193	5.83454	6.77284	1.80017	down	MBD5
yes		intronic	1443534_at	MBNL1 - GENOMIC	56758; TSS + 11663:12049	56758	6.17174	7.09302	4.84312	5.8789	2.41391	down	MBNL1
yes		intronic	1443675_at	EPC1 - GENOMIC	13831; TSS + 27658:27834	13831	6.84106	6.49725	5.72898	5.386	2.16094	down	EPC1
no		intronic	1444320_at	DDHD2 - GENOMIC	72108; UCSC+Ensembl+AceView; not RefSeq	72108	6.12578	6.65341	5.23711	5.66617	1.91581	down	DDHD2
yes		intronic	1444693_at	CACNB2 - GENOMIC	12296; TSS + 46114:46646	12296	9.39124	9.52865	8.33993	8.42798	2.10817	down	CACNB2
yes		intronic	1444741_at	DOCK2 - GENOMIC	94176; TSS + 389244:389640	94176	8.77835	8.89337	8.20986	8.24447	1.52488	down	DOCK2
yes		intronic	1445001_at	A230067G21RIK - GENOMIC	241694; TSS + 116610:117123	241694	7.74795	8.15346	6.5702	7.0736	2.18678	down	A230067G21RIK
no		intronic	1445198_at	UTX - GENOMIC	22289; TSS + 115177:115561	22289	6.5175	7.70881	5.76419	6.9811	1.67076	down	UTX
yes	HSC	intronic	1445420_at	MEF2C - GENOMIC	17260; TSS + 78683:79081	17260	6.28598	6.70484	5.09991	5.43385	2.34328	down	MEF2C
no	embryonic	intronic	1445641_at	ELOVL6 - GENOMIC	170439; TSS + 29565:29867	170439	10.3406	10.1992	9.67568	9.52759	1.58915	down	ELOVL6
yes		intronic	1445651_at	ATP11B - GENOMIC	76295; TSS + 71322:71595	76295	9.10661	9.52073	8.29567	8.59423	1.82605	down	ATP11B
yes		intronic	1446147_at	RBM39 - GENOMIC	170791; TSS + 10187:10276	170791	9.42195	8.91992	8.62489	8.14629	1.72351	down	RBM39
yes	embryonic	intronic	1446169_at	DGCR8 - GENOMIC	94223; TSS + 19891:20271	94223	7.07071	5.88357	6.35684	5.19459	1.62611	down	DGCR8
yes		intronic	1446272_at	PCTK2 - GENOMIC	237459; TSS + 70469:71033	237459	8.76499	8.24483	7.7118	7.10148	2.14097	down	PCTK2
no	HSC	intronic	1446472_at	AHCTF1 - GENOMIC	226747; TSS + 4587:5075	226747	6.97054	6.88225	6.02085	5.79803	2.02365	down	AHCTF1
yes	HSC	intronic	1446656_at	ANGPT1 - GENOMIC	11600; TSS + 55710:56183	11600	8.61835	8.74683	7.28462	7.19162	2.72163	down	ANGPT1
no		intronic	1446750_at	IMPACT - GENOMIC	16210; TSS + 112:317	16210	9.56296	10.0246	8.48769	9.03232	2.04735	down	IMPACT
yes	embryonic	intronic	1446953_at	TCF4 - GENOMIC	21413; TSS + 280732:281192	21413	7.38316	8.16566	6.0341	6.62716	2.72033	down	TCF4
no		intronic	1447143_at	PHF14 - GENOMIC	75725; UCSC+Ensembl+Aceview; not RefSeq	75725	8.80025	9.10313	7.89329	8.31694	1.79823	down	PHF14
yes		intronic	1447491_at	LRRC8D - GENOMIC	231549; TSS + 8145:8426	231549	9.07566	9.47519	8.25022	8.7433	1.71554	down	LRRC8D
yes	HSC	intronic	1448049_at	JMJD1C - GENOMIC	108829; TSS + 125111:125406	108829	7.3255	7.56223	6.5143	6.82151	1.71233	down	JMJD1C
no		intronic	1454295_at	NRIP1 - GENOMIC	268903; TSS + 20934:21427	268903	6.21865	6.76373	4.9656	5.63201	2.2853	down	NRIP1
yes	embryonic	intronic	1454557_at	MSI2 - GENOMIC	76626; TSS + 233896:234299	76626	6.65386	6.24522	5.13193	4.82624	2.77109	down	MSI2
no		intronic	1456209_x_at	KLF13 - GENOMIC	50794; TSS + 31904:31989	50794	10.3032	11.1869	9.09567	9.85196	2.4137	down	KLF13
yes		intronic	1456347_at	LNPEP - GENOMIC	240028; TSS + 92426:92917	240028	9.09852	9.07435	8.27617	8.14923	1.8324	down	LNPEP
yes		intronic	1456386_at	RBM39 - GENOMIC	170791; TSS + 6633:7216	170791	9.44646	8.98236	8.7007	8.27041	1.65733	down	RBM39
yes		intronic	1456849_at	USP48 - GENOMIC	170707; TSS + 5901:6309	170707	7.87033	7.9046	6.59849	6.56282	2.47394	down	USP48
yes	embryonic	intronic	1456933_at	SMG7 - GENOMIC	226517; TSS + 14075:14400	226517	9.34702	8.18527	8.46136	7.41136	1.77742	down	SMG7
no	embryonic	intronic	1457073_at	OGT - GENOMIC	108155; TSS + 22524:22593	108155	7.86726	6.97993	6.50287	5.44574	2.73074	down	OGT
yes	embryonic	intronic	1457386_at	MDS1 - GENOMIC	17251; TSS + 74778:75186	17251	6.51409	6.76449	5.14628	5.31521	2.6547	down	MDS1
no		intronic	1457480_at	PCGF3 - GENOMIC	69587; TSS + 8731:9116	69587	6.54123	6.64447	5.82927	5.95731	1.62401	down	PCGF3
yes		intronic	1457492_at	TRIO - GENOMIC	223435; TSS + 187764:188265	223435	6.9381	6.66634	5.83263	5.38728	2.28511	down	TRIO
no	embryonic	intronic	1457508_at	PPP1R12A - GENOMIC	17931; TSS + 21957:22488	17931	7.98353	8.46259	7.05435	7.5347	1.90334	down	PPP1R12A
yes	embryonic	intronic	1458056_at	SFRS12 - GENOMIC	218543; TSS + 2625:2948	218543	7.49018	7.90103	6.50999	7.01587	1.90881	down	SFRS12
no		intronic	1458149_at	RNF169 - GENOMIC	108937; UCSC+Ensembl+AceView; not RefSeq	108937	7.60047	7.1453	6.37197	5.72163	2.50722	down	RNF169
yes	BM	intronic	1458486_at	4632419I22Rik - GENOMIC	74038; UCSC+AceView; not RefSeq	74038	6.71649	6.47353	5.62157	5.35519	2.15342	down	4632419I22Rik
yes		intronic	1458542_at	MSI2 - GENOMIC	76626; TSS + 66044:66518	76626	8.29823	8.3973	6.4831	6.83073	3.22847	down	MSI2
yes	embryonic	intronic	1458912_at	RBM6 - GENOMIC	19654; TSS + 48669:49190	19654	6.8831	6.07859	5.94528	5.23171	1.8562	down	RBM6
no	embryonic	intronic	1458917_at	DEPDC5 - GENOMIC	277854; TSS + 122400:122868	277854	9.37209	9.38864	8.23991	8.36894	2.10809	down	DEPDC5
no		intronic	1459384_at	DNMT3B - GENOMIC	13436; TSS + 2850:3271	13436	8.20789	7.14844	7.11467	6.1484	2.06569	down	DNMT3B
yes	HSC	intronic	1459512_at	MEIS1 - GENOMIC	17268; TSS + 73375:73816	17268	7.71588	7.35936	6.70484	6.40482	1.97628	down	MEIS1
no		intronic	1459845_at	CBX5 - GENOMIC	12419; TSS + 12421:12598	12419	8.29702	8.65618	7.04438	7.32562	2.44799	down	CBX5
yes	HSC	intronic	1459961_a_at	STAT3 - GENOMIC	20848; TSS + 3297:3498	20848	7.1239	7.18426	6.40723	6.39666	1.68428	down	STAT3
yes	HSC	intronic	1460002_at	TLK1 - GENOMIC	228012; TSS + 108861:109284	228012	6.65717	5.91678	5.20737	4.55099	2.65331	down	TLK1
		intergenic	1422272_at	X12806	ncRNA?; not RefSeq	n/a	7.51353	7.50249	5.9834	6.07549	2.78672	down	NM_008835
		intergenic	1424347_at	BG065679	not RefSeq	n/a	7.34192	6.85577	8.43078	7.79478	2.01942	up	BG065679
		intergenic	1426910_at	BB398886	not RefSeq	n/a	7.59093	8.02003	8.60562	8.95937	1.96839	up	BB398886
		intergenic	1427475_a_at	BC002020	not RefSeq	n/a	6.20593	5.91048	7.18726	6.87795	1.96483	up	BC002020
		intergenic	1428788_at	AK205555	ncRNA?; not RefSeq	n/a	8.83045	8.67719	9.48462	9.25764	1.53402	up	W59405
		intergenic	1429106_at	AK014853	not RefSeq	n/a	6.57768	5.14916	7.58429	6.02205	1.91819	up	AK014853
		intergenic	1444180_at	BB458137	ncRNA?; not RefSeq	n/a	6.93163	7.32067	6.07412	6.36875	1.87218	down	BB458137
		intergenic	1457676_at	BB365296	not RefSeq	n/a	7.04128	6.60351	7.9413	7.52205	1.87811	up	BB365296
		mRNA	1415957_a_at	RRP1	18114; NM_010925	18114	7.4938	5.17822	8.1744	5.86168	1.6044	up	RRP1
		mRNA	1417184_s_at	HBB-B1	15129; NM_016956,NM_008220	15129	9.78227	9.6574	8.17324	7.86799	3.24726	down	HBB-B1
		mRNA	1418132_a_at	UBFD1	28018; NM_138589	28018	6.72293	2.52565	8.01861	3.89438	2.51788	up	UBFD1
		mRNA	1418280_at	KLF6	23849; NM_011803	23849	9.05818	10.2188	8.24867	9.40995	1.75225	down	KLF6
		mRNA	1418523_at	ARIH2	23807; NM_011790	23807	5.7915	4.07883	6.96081	5.30563	2.29429	up	ARIH2
		mRNA	1418699_s_at	FECH	14151; NM_007998	14151	7.06231	6.95848	8.00013	7.96304	1.96046	up	FECH
		mRNA	1418839_at	GLMN	170823; NM_133248	170823	6.81784	7.06339	7.5496	7.78803	1.65657	up	GLMN
		mRNA	1420868_s_at	TMED2	56334; NM_019770	56334	7.87644	7.02751	8.62919	7.72095	1.65071	up	TMED2
		mRNA	1420977_at	MAN1A2	17156; alt 3'UTR; not RefSeq	17156	7.88547	7.59256	8.61133	8.30185	1.64442	up	MAN1A2
		mRNA	1421168_at	ABCG3	27405; NM_030239	27405	6.95391	6.5008	6.10017	5.55654	1.86477	down	ABCG3
		mRNA	1421321_a_at	NET1	56349; NM_019671,NM_001047159	56349	5.48496	4.16996	6.64592	5.26461	2.18527	up	NET1
		mRNA	1421664_a_at	STYX	56291; NM_019637	56291	6.85445	6.50421	5.83285	5.32939	2.14088	down	STYX
		mRNA	1423675_at	USP1	230484; NM_146144	230484	7.39457	6.11956	8.00242	6.71471	1.51729	up	USP1
		mRNA	1423903_at	PVR	52118; NM_027514	52118	5.89134	5.23514	7.2806	6.44423	2.46089	up	PVR
		mRNA	1424051_at	COL4A2	12827; NM_009932	12827	7.87031	8.1964	6.5509	6.87212	2.49985	down	COL4A2
		mRNA	1424076_at	GDPD1	66569; NM_025638	66569	6.82464	6.85785	8.04023	8.04556	2.30001	up	GDPD1
		mRNA	1424966_at	TMEM40	94346; NM_144805	94346	7.62392	7.22874	6.85106	6.37135	1.75945	down	TMEM40
		mRNA	1424982_a_at	2700078E11RIK	78832; NM_030197	78832	7.03676	6.21617	7.88393	7.17106	1.8674	up	2700078E11RIK
		mRNA	1426463_at	GPHN	268566; NM_172952	268566	5.32687	5.68364	6.33759	6.74338	2.04944	up	GPHN
		mRNA	1426850_a_at	MAP2K6	26399; NM_011943	26399	8.73271	8.5496	9.36778	9.21782	1.57096	up	MAP2K6
		mRNA	1426936_at	629242	629242; XM_001480210,XM_001479180	629242	10.3446	10.2954	9.50357	9.49168	1.7683	down	629242
		mRNA	1427005_at	PLK2	20620; NM_152804	20620	6.70607	6.82996	6.00847	6.19613	1.58635	down	PLK2
		mRNA	1427314_at	TMED7	66676; UCSC AK029576; MGI AK147412; not RefSeq	66676	8.50245	7.29536	9.14498	7.9722	1.57973	up	TMED7
		mRNA	1427419_x_at	CCR9	12769; NM_009913	12769	5.21906	6.20799	6.49857	7.30714	2.28046	up	CCR9
		mRNA	1427991_s_at	USP45	77593; NM_152825	77593	6.89881	6.82661	7.5576	7.49382	1.58337	up	USP45
		mRNA	1428267_at	DHX40	67487; NM_026191	67487	6.29648	6.29228	6.92403	7.01573	1.59715	up	DHX40
		mRNA	1428543_at	PPAT	231327; alt 3'UTR; not RefSeq	231327	10.9979	10.0791	11.5751	10.7483	1.5403	up	PPAT
		mRNA	1428564_at	ZFP579	68490; NM_026741	68490	7.65874	8.00561	6.66329	7.0752	1.94926	down	ZFP579
		mRNA	1428794_at	CYTSB	432572; NM_001029936	432572	8.76605	7.69782	9.38904	8.36779	1.56535	up	CYTSB
		mRNA	1428951_at	NOL8	70930; NM_001081350	70930	6.80856	6.55453	7.52224	7.33104	1.67608	up	NOL8
		mRNA	1428961_a_at	SFRS16	53609; NM_016680	53609	8.31356	8.31014	7.53524	7.55879	1.69918	down	SFRS16
		mRNA	1428992_at	UNC13D	70450; NM_001009573	70450	7.73019	7.90863	6.79378	6.96107	1.92117	down	UNC13D
		mRNA	1429196_at	RABGAP1L	29809; TSS + 535801:535886	29809	8.52652	8.88423	7.77469	8.12043	1.69093	down	RABGAP1L
		mRNA	1429301_at	CSNK2A2	13000; alt 3'UTR; not RefSeq	13000	6.33686	5.01633	7.05955	5.85897	1.7203	up	CSNK2A2
		mRNA	1429393_at	WDR40A	68970; NM_026893	68970	8.49753	7.36703	9.10774	7.94754	1.51085	up	WDR40A
		mRNA	1429459_at	SEMA3D	108151; putative alt3'UTR; not RefSeq	n/a	4.55912	3.42181	6.93065	6.16447	5.88521	up	BB499147
		mRNA	1429584_at	MYNN	80732; NM_030557	80732	7.10588	6.07985	8.12184	7.11854	2.03825	up	MYNN
		mRNA	1429639_at	PREI4	74182; NM_001042672,NM_028802,NM_001042671	74182	6.18654	6.71562	5.29494	5.84604	1.84113	down	PREI4
		mRNA	1430047_at	ANKRD32	105377; TSS + 22837:29857	105377	9.01945	9.31023	8.24519	8.64377	1.64759	down	ANKRD32
		mRNA	1430127_a_at	CCND2	12444; NM_009829	12444	9.03116	9.31364	8.26341	8.56014	1.69422	down	CCND2
		mRNA	1430575_a_at	TPP2	22019; NM_009418	22019	7.62332	6.89618	6.21099	5.28475	2.85181	down	TPP2
		mRNA	1430681_at	CRYL1	68631; TSS + 56316:56788	68631	7.26472	6.4566	5.68335	4.87963	2.98798	down	CRYL1
		mRNA	1430875_a_at	PAK1IP1	68083; NM_026550	68083	6.26878	5.18242	6.98295	5.99065	1.6949	up	PAK1IP1
		mRNA	1431115_at	TGIF2	228839; NM_173396	228839	6.93723	5.01788	8.01567	5.94801	2.00595	up	TGIF2
		mRNA	1431645_a_at	GDI2	14569; NM_008112	14569	8.05266	5.46211	8.95158	6.45103	1.92375	up	GDI2
		mRNA	1434266_at	AI847670	330050; NM_177869	330050	7.92355	6.78634	8.61777	7.4173	1.58292	up	AI847670
		mRNA	1435070_at	AEBP2	11569; NM_001005605,NM_178803	11569	7.50473	6.4257	8.31519	7.25525	1.76541	up	AEBP2
		mRNA	1435285_at	MPPED2	77015; NM_029837,NM_001143683	77015	5.99478	5.25151	7.28586	6.66768	2.55553	up	MPPED2
		mRNA	1435684_at	ABCC5	27416; NM_176839	27416	9.17728	8.91749	8.41883	8.16407	1.68873	down	ABCC5
		mRNA	1436737_a_at	SORBS1	20411; NM_001034964,NM_178362,NM_001034963,NM_001034962,NM_009166	20411	6.31955	6.75673	5.31786	5.66078	2.06884	down	SORBS1
		mRNA	1436867_at	SRL	106393; NM_175347	106393	5.90777	6.41596	7.00449	7.39381	2.05236	up	SRL
		mRNA	1437088_at	SDAD1	231452; NM_172713	231452	10.3084	9.31487	10.9254	9.89273	1.51304	up	SDAD1
		mRNA	1437171_x_at	GSN	227753; NM_146120	227753	5.24309	6.80571	4.6305	6.1317	1.56189	down	GSN
		mRNA	1437277_x_at	TGM2	21817; NM_009373	21817	8.18483	7.98326	7.5048	7.24659	1.63393	down	TGM2
		mRNA	1437532_at	RNF216	108086; NM_080561	108086	7.91959	6.1589	8.58355	6.85699	1.60328	up	RNF216
		mRNA	1437543_at	FUBP1	51886; TSS + 13178:13670	51886	10.0942	10.0504	9.40679	9.35652	1.61405	down	FUBP1
		mRNA	1437743_at	AEBP2	11569; NM_001005605,NM_178803	11569	7.18473	5.98923	7.84921	6.69601	1.6084	up	AEBP2
		mRNA	1438157_s_at	NFKBIA	18035; NM_010907	18035	8.23877	9.35877	7.64459	8.6833	1.55275	down	NFKBIA
		mRNA	1438160_x_at	SLCO4A1	108115; NM_148933	108115	8.53924	9.23696	7.59662	8.27699	1.93361	down	SLCO4A1
		mRNA	1438211_s_at	DBP	13170; NM_016974	13170	7.61336	7.46339	6.81766	6.64428	1.75007	down	DBP
		mRNA	1438495_at	TOP1	21969; TSS + 3614:4110	21969	8.25406	8.24637	7.59536	7.64057	1.54998	down	TOP1
		mRNA	1439112_at	2810442I21RIK	72735; XM_901424,XM_001479191,XM_001479171,XM_001479196	72735	8.17429	7.9237	7.47939	7.30893	1.57444	down	2810442I21RIK
		mRNA	1439226_at	DOCK8	76088; TSS + 66999:67567	76088	6.92179	5.86222	6.30019	5.30783	1.50316	down	DOCK8
		mRNA	1439783_at	C330018D20RIK	77422; XM_894494	77422	6.33627	6.99093	7.36484	7.87659	1.94142	up	C330018D20RIK
		mRNA	1440275_at	RUNX3	12399; NM_019732	12399	7.67595	7.84002	8.38829	8.52267	1.62169	up	RUNX3
		mRNA	1440315_at	MBNL1	56758; TSS + 115685:116174	56758	7.05472	6.64126	5.91413	5.37825	2.30027	down	MBNL1
		mRNA	1440392_at	AKAP13	75547; XM_133543	75547	7.27011	7.35691	5.92235	6.07122	2.491	down	AKAP13
		mRNA	1441802_at	SPRED2	114716; TSS + 94279:94589	114716	6.75312	6.71062	5.7951	5.70692	1.97364	down	SPRED2
		mRNA	1442071_at	ABCE1	24015; TSS + 24952:25303	24015	7.47749	7.39594	6.58824	6.43771	1.89702	down	ABCE1
		mRNA	1443260_at	MEIS1	17268; TSS + 8383:8854	17268	7.26974	7.47595	6.10629	6.11471	2.39885	down	MEIS1
		mRNA	1443688_at	BC050092	235048; NM_181419	235048	6.61474	6.16089	7.5597	7.1808	1.9758	up	BC050092
		mRNA	1444262_at	1110017F19Rik	68528; NM_001162998	68528	7.71594	7.20412	6.84993	6.38982	1.79024	down	AI506151
		mRNA	1444942_at	HELZ	78455; TSS + 123716:124252	78455	8.99942	8.81442	8.00415	7.66066	2.10601	down	HELZ
		mRNA	1446425_at	4732418C07RIK	230648; TSS + 19677:20032	230648	8.18161	7.94706	7.43197	7.11303	1.73128	down	4732418C07RIK
		mRNA	1448127_at	RRM1	20133; NM_009103	20133	7.12417	5.62243	7.87279	6.28502	1.63083	up	RRM1
		mRNA	1448152_at	IGF2	16002; NM_010514,NM_001122737,NM_001122736	16002	8.17641	7.56446	7.35887	6.78532	1.7391	down	IGF2
		mRNA	1448863_a_at	TNFAIP1	21927; NM_009395	21927	7.42883	8.36073	8.08083	8.96978	1.54813	up	TNFAIP1
		mRNA	1449116_a_at	DTYMK	21915; NM_023136,NM_001105667	21915	7.78819	6.68522	8.52054	7.41128	1.65772	up	DTYMK
		mRNA	1449353_at	ZMAT3	22401; NM_009517	22401	6.23135	4.72299	7.20387	5.56369	1.87464	up	ZMAT3
		mRNA	1449932_at	CSNK1D	104318; NM_027874,NM_139059	104318	8.82126	7.3702	9.42528	8.02557	1.54723	up	CSNK1D
		mRNA	1450420_at	STAG1	20842; NM_009282	20842	7.86601	6.46984	8.54796	7.20187	1.6324	up	STAG1
		mRNA	1451074_at	RNF13	24017; NM_001113413	24017	8.38922	8.0888	9.13522	8.85638	1.68973	up	RNF13
		mRNA	1451108_at	RNF185	193670; NM_145355	193670	6.32204	6.24681	7.00478	6.93546	1.60848	up	RNF185
		mRNA	1451363_a_at	DENND2D	72121; NM_028110,NM_001093754	72121	7.05156	7.35386	6.3511	6.667	1.61738	down	DENND2D
		mRNA	1451490_at	LYPLAL1	226791; NM_146106	226791	7.0076	6.66203	7.65411	7.3956	1.61333	up	LYPLAL1
		mRNA	1452059_at	SLC35F5	74150; NM_028787	74150	8.1938	7.09877	8.8135	7.72612	1.54063	up	SLC35F5
		mRNA	1452290_at	TMEM106B	71900; NM_027992	71900	5.67915	5.07343	6.68747	5.98516	1.94534	up	TMEM106B
		mRNA	1452346_at	B3GNT1	108902; NM_175383	108902	5.80897	5.57102	6.93724	6.69827	2.1852	up	B3GNT1
		mRNA	1452740_at	MYH10	77579; NM_175260	77579	6.87309	7.00916	7.86114	8.07146	2.0352	up	MYH10
		mRNA	1453753_at	DTL	76843; TSS + 14559:15089	76843	8.60651	8.69719	7.45865	7.38125	2.34876	down	DTL
		mRNA	1454982_at	ARFGEF2	99371; NM_001085495	99371	8.07899	7.58759	8.93404	8.38969	1.77593	up	ARFGEF2
		mRNA	1455007_s_at	GPT2	108682; NM_173866	108682	6.37684	5.05188	8.03248	6.83189	3.2894	up	GPT2
		mRNA	1455900_x_at	TGM2	21817; NM_009373	21817	7.45344	7.59357	6.5857	6.75835	1.80436	down	TGM2
		mRNA	1457062_at	1700081L11RIK	76719; TSS + 86455:86774	76719	9.19359	8.84061	8.02534	7.63525	2.27648	down	1700081L11RIK
		mRNA	1457139_at	AUTS2	319974; putative alt3'UTR; not RefSeq	n/a	7.49083	7.73586	8.50444	8.68802	1.97642	up	AV021813
		ncRNA	1418189_s_at	MALAT1	72289; NR_002847	72289	12.0971	11.9032	11.3339	11.2298	1.64522	down	MALAT1
		ncRNA	1427285_s_at	MALAT1	72289; NR_002847	72289	9.31299	9.20094	8.358	8.29787	1.904	down	MALAT1
		ncRNA	1458161_at	KCNQ1OT1	63830; NR_001461	63830	9.73446	9.70021	8.64729	8.74865	2.02703	down	KCNQ1OT1
		repeat	1424608_a_at	LTR	ambiguous	n/a	8.21016	7.02007	7.42523	6.15859	1.76933	down	XM_001478340
		repeat	1426060_at	L1 repeat	ambiguous	n/a	9.11977	8.92622	8.51461	8.34629	1.5079	down	BC007159
		repeat	1435628_x_at	LTR	ambiguous	n/a	11.6727	11.9404	10.6561	11.0039	1.96781	down	XM_001480210
		repeat	1440685_at	LINE element	ambiguous	n/a	6.75402	7.32862	5.4448	6.07298	2.43249	down	BB205199
		repeat	1446860_at	LINE element	ambiguous	n/a	6.80576	7.11926	5.6281	6.0272	2.19597	down	BG074662
		repeat	1456319_at	LTR	ambiguous	n/a	6.78924	6.7006	5.39785	5.41221	2.53132	down	BG065719
* at least one other EST	HSC = hematopoietic stem cell
	ESC = embryonic stem cell
	MSC = mesenchymal stem cell
	BM = bone marrow
