# Supplementary material for: Inactivation of a Single Copy of Crebbp Selectively Alters Pre-mRNA Processing in Mouse Hematopoietic Stem Cells
Source: PLoS One. 2011 Aug 25;6(8):e24153. doi: 10.1371/journal.pone.0024153 (PMC3162030; doi:10.1371/journal.pone.0024153)
Supplement: Table S2 — Quantitative RT-PCR Validation of Microarray Results. Detailed Excel table of locations of primer sequences relative to microarray probe sets and qRT validation results for exonic and intronic targets. For intronic probe sets, the table also includes the length of potential poly(A) RT priming sites and predicted presence of intronic poly(A) signals. (XLS) [file pone.0024153.s002.xls]

## Sheet: Sheet1
Table S2. Quantitative RT-PCR Validation of Microarray Results
Exonic Targets
	ratio range	nearest		ratios
	WT to CBP+/-	exonic	distance from	WT to CBP+/-
Gene	by qRT	probe set ID	amplicon	on microarray	Comments
Tcf4	1.0 - 1.2	1416723_at	overlap	1.0, 1.0
Msi2	1.0 - 1.1	1435521_at	overlap	1.1, 1.0
Itga4	1.7 - 2.8	1436037_at	0.6 Kb 3'	1.0, 1.0	2 other probe sets more 5' in 3'UTR down 1.3X
Rbpms	1.1 - 1.7	1437161_x_at	overlap	1.0, 1.1
Angpt1	0.9 - 4.2	1421441_at	~1 Kb 3'	1.3, 1.1	amplicon at 5' end of 4 Kb transcript
Meis1	1.0 - 1.1	1450992_a_at	overlap	1.0, 1.4
Intronic Targets
	ratio range	expressed (†)		ratios	longest	putative (*)
	WT to CBP+/-	intronic	distance from	WT to CBP+/-	poly(A) tract	poly(A) signal	overlaps (**)	same intron
Host Gene	by qRT	probe set ID	amplicon (kB)	on microarray	within 2Kb 3'	within 2 Kb 3'	putative ncRNA	as amplicon?	Comments
Tcf4	1.6 - 8.6				17	no	no
		1446953_at	1.2	2.5, 2.9	17	no	no	yes	target probe set
		1442903_at	53	3.2, 2.5	29	0.32	AK028644	yes	p > 0.05 on microarray
Msi2	4.5 - 6.1				15	no	no		splice isoform? AK031365
		1441185_at	1.3	2.5, 3.0	15	no	no	yes	p > 0.05 on microarray; splice isoform? AK031365
		1441373_at	40	2.5, 2.1	14	no	AK030592	no	p > 0.05 on microarray
		1454557_at	52	2.9, 2.7	7	no	AK137081	no	target probe set
		1443530_at	71	1.7, 1.3	5	0.16	AK042490	no	p > 0.05 on microarray
		1458542_at	220	3.5, 3.0	13	no	no	no	target probe set
		1446022_at	244	2.5, 0.6	10	no	AK133614	no	p > 0.05 on microarray
Itga4	8.1 - 36				6 (16 @2.3Kb)	no	AK040074?		17bp 5' of predicted AK040074 start
		1457376_at	1.4	1.6, 2.9	15	0.46	AK040074	yes	p > 0.05 on microarray
Rbpms	0.6 - 26				7	0.54 (in 3'UTR)	no
		1444765_at	10	1.3, 1.4	22	no	no	no	fold < 1.5x
		1459078_at	131	2.4, 2.1	13	no	no	no	p > 0.05 on microarray
		1441779_at	142	2.8, 1.8	27	0.92	AK020546	no	p > 0.05 on microarray
Angpt1	0.2 - 5.8				8	0.57	no
		1446656_at	143	2.5, 2.9	24	0.76	AK133624	no	target probe set
		1457381_at	155	1.2, 1.4	9	0.36	AK085994	no	fold < 1.5x
Meis1	0.3 - 24				8	0.53 (conserved region)	no
		1459512_at	7.7	2.0, 2.0	8	0.31 (conserved region)	no	yes	target probe set
		1459423_at	34	2.0, 2.6	10	0.29 (conserved region)	no	yes	p > 0.05 on microarray; splice isoform? AK049720
		1440431_at	55	2.1, 2.0	25	0.68	AK054238	no	target probe set
		1432825_at	64	1.1, 1.0	11	no	AK013552	no	fold < 1.5x
		(†) MAS5 call				(*) polyadq	(**) FANTOM4
